# Supplementary material for: Ultrasound-guided gastrocnemius recession: a new ultra–minimally invasive surgical technique
Source: BMC Musculoskelet Disord. 2016 Oct 3;17:409. doi: 10.1186/s12891-016-1265-7 (PMC5048654; doi:10.1186/s12891-016-1265-7)
Supplement: Additional file 2: — Clinical and functional data: Range of motion, AOFAS, VAS, and complications after gastrocnemius lengthening. (XLSX 10 kb) [file 12891_2016_1265_MOESM2_ESM.xlsx]

## Sheet: Hoja1
Patients number	DORSAL FLEXION º PREOP	DORSAL FLEXION º POST	VAS PREOP	VAS 1 MONTH	VAS 3 MONTHS	VAS 1 YEAR	AOSFAS PREOP	AOSFAS 1 MONTHWEEK	AOSFAS 3 MONTHS	AOSFAS 6 MONTHS	COMPLICATIONS	INDICATION	COMBINED PROCEDURE	OTHER PROCEDURES	SEXO
1	0	15	6	2	1	0	32	20	44	98	Hematomas	Achilles non-insertional tendinopathy	Tenotomies	Paratenon release	MALE
2	2	16	6	4	0	0	35	26	60	100	Hematomas	Achilles non-insertional tendinopathy	Tenotomies		MALE
3	3	15	6	3	1	0	35	28	65	100	Hematomas	Achilles non-insertional tendinopathy	Tenotomies		MALE
4	0	15	7	2	0	0	32	28	70	100	Hematomas	Achilles non-insertional tendinopathy	Tenotomies		MALE
5	1	14	6	5	1	1	34	30	80	90	Hematomas	Achilles non-insertional tendinopathy	Tenotomies	Paratenon release	MALE
6	5	16	7	2	1	1	40	32	70	85	Hematomas	Achilles non-insertional tendinopathy	Tenotomies		MALE
7	3	17	7	3	2	0	36	32	65	100	Hematomas	Achilles non-insertional tendinopathy	Tenotomies	Paratenon release	MALE
8	4	16	7	3	1	1	26	28	72	85	Hematomas	Achilles non-insertional tendinopathy	Tenotomies		MALE
9	6	16	6	2	0	0	28	24	65	90	Hematomas	Achilles non-insertional tendinopathy	Tenotomies	Paratenon release	MALE
10	0	15	8	2	1	1	26	25	60	93	Hematomas	Achilles non insertional tendinopathy	Tenotomies		MALE
11	0	14	6	1	0	0	32	25	55	98	Hematomas	Achilles non insertional tendinopathy	Tenotomies	Paratenon release	MALE
12	0	15	6	2	0	0	34	28	78	96	Hematomas	Gastrocnemious retraction + plantar fasciitis	Fasciotomy		MALE
13	1	16	7	2	1	1	28	22	68	90	Hematomas	Gastrocnemious retraction + plantar fasciitis	Fasciotomy		MALE
14	3	16	9	3	1	1	30	25	64	87	Hematomas	Gastrocnemious retraction + plantar fasciitis	Fasciotomy		MALE
15	5	17	7	2	0	0	30	26	66	94	Hematomas	Gastrocnemious retraction + plantar fasciitis	Fasciotomy		MALE
16	2	14	7	1	0	0	35	28	70	92	Hematomas	Gastrocnemious retraction + plantar fasciitis	Fasciotomy		MALE
17	0	15	6	3	1	1	36	30	70	88	Hematomas	Metatarsalgia	No		MALE
18	4	16	6	2	0	0	40	35	75	85	Hematomas	Metatarsalgia	No		MALE
19	2	15	7	2	1	1	36	32	75	90	Hematomas	Metatarsalgia	No		FEMALE
20	4	17	7	3	1	1	28	22	82	90	Hematomas	Metatarsalgia	No		FEMALE
21	1	15	8	4	1	1	26	22	60	95	Hematomas	Metatarsalgia	No		FEMALE
22	0	18	8	4	2	0	20	20	70	90	Hematomas	Equinus foot	Plantar fasciotomy		MALE
23	0	18	8	5	2	0	22	20	75	95	Hematomas	Equinus foot	Plantar fasciotomy		FEMALE
24	0	19	8	4	3	0	20	20	80	95	Hematomas	Equinus foot	Plantar fasciotomy		FEMALE
25	0	19	8	4	3	0	20	20	80	95	Hematomas	Equinus foot	Plantar fasciotomy		FEMALE
